# Supplementary material for: Addressing and Overcoming Barriers to E-Cigarette Use for Smoking Cessation in Pregnancy: A Qualitative Study
Source: Int J Environ Res Public Health. 2020 Jul 4;17(13):4823. doi: 10.3390/ijerph17134823 (PMC7369696; doi:10.3390/ijerph17134823)
Supplement: Supplementary file 1 [file ijerph-17-04823-s001.zip]

Archive with 2 entries (2 files):
- S1- exclusive vaper interview.docx
- S2- dual user interview.docx
